# Supplementary material for: Analysis of the resistance level and target site resistance mechanisms of Echinochloa crus-galli to penoxsulam from Hubei Province, China
Source: PeerJ. 2025 Sep 8;13:e19973. doi: 10.7717/peerj.19973 (PMC12424613; doi:10.7717/peerj.19973)
Supplement: Supplemental Information 3 [file peerj-13-19973-s003.fasta]

>Seq1 [organism=Echinochloa crus-galli]  [isolate=18_DDX] acetolactate synthase (ALS3) gene, partial cds 
CTCCTTGCCA CCCTCCCCAA ACCCTCGCGC CGCCTCCGAG ACAGCCGCCG CCACCATGGC
CACGACCGCC GCCGCCGCCG CCGCCGCCAC GGCGGCTGCC GCGCTCACCG GCGCCACCGC
CGCCGCGCCC AGGCCGAGCC GCCGCCGCGG TTACTCCGCG GCGGCCACCC GCCGCGCCGC
GCCCATCCGG TGCTCCGCGG CGCCGGCGCC GGCGACGGCC ACGGCTCCCC CGGCCACCCC
GCTCCGGCCG TGGGGCCCCA CCGAGCCGCG CAAGGGCGCC GACATCCTCG TCGAGGCCCT
CGAGCGCTGC GGCGTCCGCG ACGTCTTCGC CTACCCCGGC GGCGCCTCCA TGGAGATCCA
CCAGGCGCTC ACCCGCTCCC CCGTCATCGC CAACCACCTC TTCCGCCACG AGCAGGGGGA
GGCCTTCGCC GCCTCCGGCT TCGCGCGCTC GTCCGGCCGC GTCGGCGTCT GCGTCGCCAC
CTCGGGCCCC GGCGCCACCA ACCTCGTCTC CGCGCTCGCC GACGCGGTGC TCGACTCCAT
CCCCATGGTC GCCATCACCG GCCAGGTGCC CCGCCGCATG ATCGGCACCG ACGCCTTCCA
GGAGACGCCA ATCGTCGAGG TCACCCGCTC CATCACCAAG CACAACTACC TCGTCCTCGA
CATCGACGAC ATCCCCCGCG TCATACAGGA GGCGTTCTTC CTCGCCTCCT CTGGCCGGCC
GGGGCCGGTG CTCGTCGACA TCCCCAAGGA CATCCAGCAG CAGATGGCCG TGCCCGTCTG
GAACACGCCC ATGAGTCTGC CGGGGTACAT TGCGCGCCTG CCCAAGCCTC CGGCAACTGA
ATTGCTTGAG CAGGTGCTGC GTCTTGTTGG TGAGTCACGG CGCCCTGTTC TTTATGTTGG
TGGTGGTTGC GCTGCATCCG GTGAGGAGCT GCGCCGCTTT GTGGAGATGA CCGGAATCCC
AGTGACAACT ACTCTGATGG GCCTTGGCAA CTTCCCCAGT GATGACCCAC TGTCTCTGCG
CATGCTCGGT ATGCACGGTA CTGTATATGC AAATTATGCA GTGGATAAGG CCGACCTGTT
GCTGGCATTT GGTGTGCGGT TCGATGATCG TGTGACAGGG AAAATTGAGG CTTTTGCAAG
CAGGGCCAAG ATTGTGCACA TTGATATTGA TCCAGCTGAG ATTGGCAAGA ACAAGCAGCC
ACATGTGTCC ATCTGTGCGG ATGTCAAGCT TGCTTTGCAG GGCATGAATG CTCTTCTGGA
AGGAATCATA TCAAAGAAGA GTTTTGACTT TGGCTCATGG CAGGATGAGT TGGATCAGCA
GAAGAGGGAA TTCCCCCTGG GGTACAAAAC TTTTGATGAG GAGATTCAGC CACAGTATGC
TATCCAGGTT CTGGATGAGC TGACGAAAGG GGAGGCCATC ATTGCCACTG GTGTTGGGCA
ACACCAGATG TGGGCGGCAC AGTACTACAC TTACAAGCGA CCAAGGCAGT GGTTGTCTTC
AGCTGGTCTT GGAGCTATGG GATTTGGTTT GCCGGCTGCT GCTGGTGCTG CTGTGGCGAA
CCCAGGTGTT ACAGTTGTTG ACATCGATGG GGATGGCAGC TTCCTCATGA ACATTCAGGA
GTTGGCTATG ATCCGCATTG AGAACCTCCC AGTGAAGGTC TTTGTGCTAA ACAACCAACA
CCTTGGGATG GTGGTGCAGT TGGAGGACAG ATTCTACAAG GCCAACCGAG CACATACATA
CTTGGGGAAC CCAGATAATG AGAGCGAGAT ATATCCGGAT TTCGTGACCA TTGCCAAAGG
TTTTAACATT CCAGCGGTCC GTGTGACAAA GAAGAGCGAA GTACGTGCAG CAATCAAGAA
GATGCTCGAG ACTCCAGGGC CATACCTGTT GGATATCATT GTCCCGCACC AGGAACATGT
GTTGCCTATG ATCCCGAGCG GTGGCGCTTT CAAGGACATG ATCCTGGATG GTGATGGCAG
AAGGGCGACA CGCGAAGTCG ATGTCGC

>Seq2 [organism=Echinochloa crus-galli]  [isolate=18_ETF] acetolactate synthase (ALS3) gene, partial cds
CTCCTTGCCA CCCTCCCCAA ACCCTCGCGC CGCCTCCGAG ACAGCCGCCG CCACCATGGC
CACGACCGCC GCCGCCGCCG CCGCCGCCAC GGCGGCTGCC GCGCTCACCG GCGCCACCGC
CGCCGCGCCC AGGCCGAGCC GCCGCCGCGG TTACTCCGCG GCGGCCACCC GCCGCGCCGC
GCCCATCCGG TGCTCCGCGG CGCCGGCGCC GGCGACGGCC ACGGCTCCCC CGGCCACCCC
GCTCCGGCCG TGGGGCCCCA CCGAGCCGCG CAAGGGCGCC GACATCCTCG TCGAGGCCCT
CGAGCGCTGC GGCGTCCGCG ACGTCTTCGC CTACCCCGGC GGCGCCTCCA TGGAGATCCA
CCAGGCGCTC ACCCGCTCCC CCGTCATCGC CAACCACCTC TTCCGCCACG AGCAGGGGGA
GGCCTTCGCC GCCTCCGGCT TCGCGCGCTC GTCCGGCCGC GTCGGCGTCT GCGTCGCCAC
CTCGGGCCCC GGCGCCACCA ACCTCGTCTC CGCGCTCGCC GACGCGGTGC TCGACTCCAT
CCCCATGGTC GCCATCACCG GCCAGGTGCC CCGCCGCATG ATCGGCACCG ACGCCTTCCA
GGAGACGCCA ATCGTCGAGG TCACCCGCTC CATCACCAAG CACAACTACC TCGTCCTCGA
CATCGACGAC ATCCCCCGCG TCATACAGGA GGCGTTCTTC CTCGCCTCCT CTGGCCGGCC
GGGGCCGGTG CTCGTCGACA TCCCCAAGGA CATCCAGCAG CAGATGGCCG TGCCCGTCTG
GAACACGCCC ATGAGTCTGC CGGGGTACAT TGCGCGCCTG CCCAAGCCTC CGGCAACTGA
ATTGCTTGAG CAGGTGCTGC GTCTTGTTGG TGAGTCACGG CGCCCTGTTC TTTATGTTGG
TGGTGGTTGC GCTGCATCCG GTGAGGAGCT GCGCCGCTTT GTGGAGATGA CCGGAATCCC
AGTGACAACT ACTCTGATGG GCCTTGGCAA CTTCCCCAGT GATGACCCAC TGTCTCTGCG
CATGCTCGGT ATGCACGGTA CTGTATATGC AAATTATGCA GTGGATAAGG CCGACCTGTT
GCTGGCATTT GGTGTGCGGT TCGATGATCG TGTGACAGGG AAAATTGAGG CTTTTGCAAG
CAGGGCCAAG ATTGTGCACA TTGATATTGA TCCAGCTGAG ATTGGCAAGA ACAAGCAGCC
ACATGTGTCC ATCTGTGCGG ATGTCAAGCT TGCTTTGCAG GGCATGAATG CTCTTCTGGA
AGGAATCATA TCAAAGAAGA GTTTTGACTT TGGCTCATGG CAGGATGAGT TGGATCAGCA
GAAGAGGGAA TTCCCCCTGG GGTACAAAAC TTTTGATGAG GAGATTCAGC CACAGTATGC
TATCCAGGTT CTGGATGAGC TGACGAAAGG GGAGGCCATC ATTGCCACTG GTGTTGGGCA
ACACCAGATG TGGGCGGCAC AGTACTACAC TTACAAGCGA CCAAGGCAGT GGTTGTCTTC
AGCTGGTCTT GGAGCTATGG GATTTGGTTT GCCGGCTGCT GCTGGTGCTG CTGTGGCGAA
CCCAGGTGTT ACAGTTGTTG ACATCGATGG GGATGGCAGC TTCCTCATGA ACATTCAGGA
GTTGGCTATG ATCCGCATTG AGAACCTCCC AGTGAAGGTC TTTGTGCTAA ACAACCAACA
CCTTGGGATG GTGGTGCAGT TGGAGGACAG ATTCTACAAG GCCAACCGAG CACATACATA
CTTGGGGAAC CCAGATAATG AGAGCGAGAT ATATCCGGAT TTCGTGACCA TTGCCAAAGG
TTTTAACATT CCAGCGGTCC GTGTGACAAA GAAGAGCGAA GTACGTGCAG CAATCAAGAA
GATGCTCGAG ACTCCAGGGC CATACCTGTT GGATATCATT GTCCCGCACC AGGAACATGT
GTTGCCTATG ATCCCGAGCG GTGGCGCTTT CAAGGACATG ATCCTGGATG GTGATGGCAG

>Seq3 [organism=Echinochloa crus-galli]  [isolate=18_HDD] acetolactate synthase (ALS2) gene, partial cds
CTCCTTGCCA CCCTCCCCAA ACCCTCGCGC CGCCTCCGAG ACAGCCGCCG CCACCATGGC
CACGACCGCC GCCGCCGCCG CCACCGCGCT CACCGGCGCC ACCACCGCCG CGCCCAGGCC
GAGGCGCCGC GCTTACTCAG CGTCCGCCCG CCGCGCCGCC CTCGCCGCGC CCATCCGGTG
CTCCGCGGCG TCGCCCGCCG CGCCGACGCC GGCCTTGGCT CCCCCGGCCA CCCCGCTCCG
TCCGTGGGGC CCCACCGAGC CACGCAAGGG CGCCGACATC CTCGTCGAGG CCCTCGAGCG
CTGCGGCGTC CGCGACGTCT TCGCCTACCC CGGCGGCGCC TCCATGGAGA TCCACCAGGC
GCTCACCCGC TCCCCCGTCA TCGCCAACCA CCTCTTCCGC CACGAGCAAG GGGAGGCCTT
CGCCGCCTCC GGGTTCGCGC GCTCGTCCGG CCGCGTCGGC GTCTGCGTCG CCACCTCGGG
CCCCGGCGCC ACCAACCTCG TCTCCGCGCT CGCCGACGCG CTGCTCGACT CCATCCCCAT
GGTCGCCATC ACCGGCCAGG TGCCCCGCCG CATGATCGGC ACCGACGCCT TCCAGGAGAC
GCCAATCGTC GAGGTCACCC GCTCAATCAC CAAGCACAAC TACCTCGTCC TCGACATCGA
CGACATCCCC CGCGTCGTGC AGGAGGCGTT CTTCCTCGCC TCCTCTGGCC GACCGGGGCC
GGTGCTCGTC GACATCCCCA AGGACATCCA GCAGCAGATG GCCGTGCCGG TCTGGAACAC
GCCCATGAGT CTGCCGGGGT ACATTGCGCG CCTGCCCAAG CCTCCGGCAA CTGAATTGCT
TGAGCAGGTG CTGCGTCTTG TTGGTGAGTC GAGGCGCCCT GTTCTTTATG TTGGTGGTGG
CTGCGCTGCA TCCGGTGAGG AGCTGTGCCG CTTTGTGGAG ATGACCGGAA TCCCAGTGAC
AACTACTCTG ATGGGCCTTG GCAACTTCCC CAGTGATGAC CCACTGTCTC TGCGCATGCT
TGGTATGCAC GGTACTGTAT ATGCAAATTA TGCAGTGGAT AAGGCCGACC TGTTGCTGGC
GTTTGGTGTG CGGTTCGATG ATCGCGTGAC AGGAAAAATT GAGGCTTTTG CAAGCAGGGC
CAAGATTGTG CACATTGATA TTGATCCAGC TGAGATTGGC AAGAACAAGC AGCCACATGT
GTCCATCTGT GCGGATGTCA AGCTTGCTTT GCAGGGCATG AATGCTCTTC TGGAAGGAAT
CATATCAAAG AAGAGTTTTG ACTTTGGCTC ATGGCACGAT GAGTTGGATC AGCAGAAGAG
GGAATTCCCC CTGGGGTACA AAACTTTCGA TGAGGAGATT CAGCCACAGT ATGCTATCCA
GGTTCTGGAT GAGCTGACGA AAGGGGAGGC CATCATTGCC ACTGGTGTTG GGCAGCACCA
GATGTGGGCG GCACAGTACT ACACTTACAA GCGGCCAAGG CAGTGGTTGT CTTCAGCTGG
TCTTGGGGCT ATGGGATTTG GTTTACCAGC TGCTGCTGGT GCTGCTGTGG CCAACCCAGG
TGTTACAGTT GTTGACATCG ATGGGGATGG CAGCTTCCTC ATGAACATTC AGGAGTTGGC
TATGATCCGC ATTGAGAACC TCCCAGTGAA GGTCTTTGTG CTAAACAACC AACACCTGGG
GATGGTGGTG CAGTTGGAGG ACAGATTCTA CAAGGCCAAC CGAGCACACA CATACTTGGG
GAATCCAGAG AATGAGAGCG AGATATATCC GGATTTCGTG ATGATTGCCA AAGGATTCAA
CATTCCAGCA GTCCGTGTGA CAAAGAAGAG CGAAGTCCGT GCAGCAATTA AGAAGATGCT
CGAGACTCCA GGGCCGTACC TGTTGGATAT CATTGTCCCG CACCAGGAAC ATGTGTTGCC
TATGATCCCG AGCGGTGGCG CTTTCAAGGA CATGATCCTG GATGGTGATG GCAGAAGGGC
GACACGCGAA GTCGATGTCG CG

>Seq4 [organism=Echinochloa crus-galli]  [isolate=18_JJCY] acetolactate synthase (ALS3) gene, partial cds
CTCCTTGCCA CCCTCCCCAA ACCCTCGCGC CGCCTCCGAG ACAGCCGCCG CCACCATGGC
CACGACCGCC GCCGCCGCCG CCGCCGCCAC GGCGGCTGCC GCGCTCACCG GCGCCACCGC
CGCCGCGCCC AGGCCGAGCC GCCGCCGCGG TTACTCCGCG GCGGCCACCC GCCGCGCCGC
GCCCATCCGG TGCTCCGCGG CGCCGGCGCC GGCGACGGCC ACGGCTCCCC CGGCCACCCC
GCTCCGGCCG TGGGGCCCCA CCGAGCCGCG CAAGGGCGCC GACATCCTCG TCGAGGCCCT
CGAGCGCTGC GGCGTCCGCG ACGTCTTCGC CTACCCCGGC GGCGCCTCCA TGGAGATCCA
CCAGGCGCTC ACCCGCTCCC CCGTCATCGC CAACCACCTC TTCCGCCACG AGCAGGGGGA
GGCCTTCGCC GCCTCCGGCT TCGCGCGCTC GTCCGGCCGC GTCGGCGTCT GCGTCGCCAC
CTCGGGCCCC GGCGCCACCA ACCTCGTCTC CGCGCTCGCC GACGCGGTGC TCGACTCCAT
CCCCATGGTC GCCATCACCG GCCAGGTGCT CCGCCGCATG ATCGGCACCG ACGCCTTCCA
GGAGACGCCA ATCGTCGAGG TCACCCGCTC CATCACCAAG CACAACTACC TCGTCCTCGA
CATCGACGAC ATCCCCCGCG TCATACAGGA GGCGTTCTTC CTCGCCTCCT CTGGCCGGCC
GGGGCCGGTG CTCGTCGACA TCCCCAAGGA CATCCAGCAG CAGATGGCCG TGCCCGTCTG
GAACACGCCC ATGAGTCTGC CGGGGTACAT TGCGCGCCTG CCCAAGCCTC CGGCAACTGA
ATTGCTTGAG CAGGTGCTGC GTCTTGTTGG TGAGTCACGG CGCCCTGTTC TTTATGTTGG
TGGTGGTTGC GCTGCATCCG GTGAGGAGCT GCGCCGCTTT GTGGAGATGA CCGGAATCCC
AGTGACAACT ACTCTGATGG GCCTTGGCAA CTTCCCCAGT GATGACCCAC TGTCTCTGCG
CATGCTCGGT ATGCACGGTA CTGTATATGC AAATTATGCA GTGGATAAGG CCGACCTGTT
GCTGGCATTT GGTGTGCGGT TCGATGATCG TGTGACAGGG AAAATTGAGG CTTTTGCAAG
CAGGGCCAAG ATTGTGCACA TTGATATTGA TCCAGCTGAG ATTGGCAAGA ACAAGCAGCC
ACATGTGTCC ATCTGTGCGG ATGTCAAGCT TGCTTTGCAG GGCATGAATG CTCTTCTGGA
AGGAATCATA TCAAAGAAGA GTTTTGACTT TGGCTCATGG CAGGATGAGT TGGATCAGCA
GAAGAGGGAA TTCCCCCTGG GGTACAAAAC TTTTGATGAG GAGATTCAGC CACAGTATGC
TATCCAGGTT CTGGATGAGC TGACGAAAGG GGAGGCCATC ATTGCCACTG GTGTTGGGCA
ACACCAGATG TGGGCGGCAC AGTACTACAC TTACAAGCGA CCAAGGCAGT GGTTGTCTTC
AGCTGGTCTT GGAGCTATGG GATTTGGTTT GCCGGCTGCT GCTGGTGCTG CTGTGGCGAA
CCCAGGTGTT ACAGTTGTTG ACATCGATGG GGATGGCAGC TTCCTCATGA ACATTCAGGA
GTTGGCTATG ATCCGCATTG AGAACCTCCC AGTGAAGGTC TTTGTGCTAA ACAACCAACA
CCTTGGGATG GTGGTGCAGT GGGAGGACAG ATTCTACAAG GCCAACCGAG CACATACATA
CTTGGGGAAC CCAGATAATG AGAGCGAGAT ATATCCGGAT TTCGTGACCA TTGCCAAAGG
TTTTAACATT CCAGCGGTCC GTGTGACAAA GAAGAGCGAA GTACGTGCAG CAATCAAGAA
GATGCTCGAG ACTCCAGGGC CATACCTGTT GGATATCATT GTCCCGCACC AGGAACATGT
GTTGCCTATG ATCCCGAGCG GTGGCGCTTT CAAGGACATG ATCCTGGATG GTGATGGCAG
AAGGGCGACA CGCGAATACG ATAACAAGCA TCA

>Seq5 [organism=Echinochloa crus-galli]  [isolate=18_JPX] acetolactate synthase (ALS1) gene, partial cds
CTCCTTGCCA CCCTCCCCAA ACCGTCGCGC CGCCTCCGAG ACAGCCGCCG CCACCATGGC
CACGACCGCC GCCGCCGCCG CCACCGCCGC CACGGCGGCC GCCGCGCTCA CCGGCGCCAC
CACCGCCGCG CCCAGGCCGA GCCGCCGCGG TTACTCCGCG GCGGCCGCCC GCCGCGCCGC
GCCCATCCGG TGCTCCGCGG CGTCGCCGGC CACGGCCACG GCTCCCCCGG CCACCCCGCT
CCGACCGTGG GGCCCCACCG AGCCGCGCAA GGGCGCCGAC ATCCTCGTCG AGGCCCTCGA
GCGCTGCGGC GTCCGCGACG TCTTCGCCTA CCCCGGCGGC GCCTCCATGG AGATCCACCA
GGCGCTCACC CGCTCCCCCG TCATCGCCAA CCACCTCTTC CGCCACGAGC AAGGGGAGGC
CTTCGCCGCC TCCGGGTTCG CGCGCTCGTC CGGCCGCGTC GGCGTCTGCG TCGCCACCTC
GGGCCCCGGC GCCACCAACC TCGTCTCCGC GCTCGCCGAC GCGCTGCTCG ACTCCATCCC
CATGGTCGCC ATCACCGGCC AGGTGCCCCG CCGCATGATC GGCACCGACG CCTTCCAGGA
GACGCCAATC GTCGAGGTCA CCCGCTCCAT CACCAAGCAC AACTACCTCG TCCTCGACAT
CGACGACATC CCCCGCGTCA TACAGGAGGC CTTCTTCCTC GCCTCCTCTG GCCGGCCCGG
GCCGGTGCTC GTCGACATCC CCAAGGACAT CCAGCAGCAG ATGGCCGTGC CGGTCTGGAA
CACGCCCATG AGTCTGCCGG GGTACATTGC GCGCCTGCCC AAGCCTCCGG CAACTGAATT
GCTTGAGCAG GTGCTGCGTC TTGTTGGTGA GTCGCGGCGC CCTGTTCTTT ATGTTGGTGG
TGGTTGCGCT GCATCCGGTG AGGAGCTGCG CCGCTTTGTG GAGATGACCG GAATCCCAGT
GACAACTACT CTAATGGGCC TTGGTAACTT CCCCAGTGAT GATCCACTGT CTCTGCGCAT
GCTTGGTATG CACGGTACTG TATATGCAAA TTATGCAGTG GATAAGGCCG ACCTGTTGCT
GGCATTTGGT GTGCGGTTCG ATGATCGTGT GACAGGGAAA ATTGAGGCTT TCGCAAGCAG
GGCCAAGATT GTGCACATTG ATATTGATCC AGCTGAGATT GGCAAGAACA AGCAGCCACA
TGTGTCCATC TGTGCGGATG TCAAGCTTGC TTTGCAGGGC ATGAATGCTC TTCTGGAAGG
AATCATATCA AAGAAGAGTT TTGACTTTGG CTCATGGCAA GATGAGTTGG ATCAGCAGAA
GAGGGAATTC CCCCTGGGGT ACAAAACTTT CGATGAGGAG ATTCAGCCAC AGTATGCTAT
CCAGGTTCTG GATGAGCTGA CCAAAGGGGA GGCCATCATT GCCACTGGTG TTGGGCAGCA
CCAGATGTGG GCGGCACAGT ACTACACTTA CAAGCGGCCA AGGCAGTGGT TGTCTTCAGC
TGGTCTTGGG GCTATGGGAT TTGGTTTGCC AGCTGCTGCT GGTGCTGCTG TGGCCAACCC
AGGTGTTACA GTTGTTGACA TCGATGGGGA TGGCAGCTTC CTCATGAACA TTCAGGAGTT
GGCTATGATC CGCATCGAGA ACCTCCCAGT GAAGGTCTTT GTGCTAAACA ACCAACACCT
GGGTATGGTG GTGCAGTTGG AGGACAGATT CTACAAGGCC AACAGAGCAC ACACATACTT
GGGGAACCCA GAGAATGAGA GCGAGATATA TCCGGATTTT GTAACGATTG CCAAAGGGTT
CAACATTCCA GCAGTCCGTG TGACAAAGAA GAGCGAAGTA CGTGCAGCAA TCAAGAAGAT
GCTCGAGACT CCAGGGCCGT ACCTGTTGGA TATCATTGTC CCGCACCAGG AACATGTGTT
GCCTATGATC CCGAGCGGTG GCGCTTTCAA GGACATGATC CTGGATGGTG ATGGCAGAAG
GGCGACACGC GAAGTCGATG TCGC

>Seq6 [organism=Echinochloa crus-galli]  [isolate=18_WJJ] acetolactate synthase (ALS2) gene, partial cds
CTCCTTGCCA CCCTCCCCAA ACCCTCGCGC CGCCTCCGAG ACAGCCGCCG CCACCATGGC
CACGACCGCC GCCGCCGCCG CCACCGCGCT CACCGGCGCC ACCACCGCCG CGCCCAGGCC
GAGGCGCCGC GCTTACTCAG CGTCCGCCCG CCGCGCCGCC CTCGCCGCGC CCATCCGGTG
CTCCGCGGCG TCGCCCGCCG CGCCGACGCC GGCCTTGGCT CCCCCGGCCA CCCCGCTCCG
TCCGTGGGGC CCCACCGAGC CACGCAAGGG CGCCGACATC CTCGTCGAGG CCCTCGAGCG
CTGCGGCGTC CGCGACGTCT TCGCCTACCC CGGCGGCGCC TCCATGGAGA TCCACCAGGC
GCTCACCCGC TCCCCCGTCA TCGCCAACCA CCTCTTCCGC CACGAGCAAG GGGAGGCCTT
CGCCGCCTCC GGGTTCGCGC GCTCGTCCGG CCGCGTCGGC GTCTGCGTCG CCACCTCGGG
CCCCGGCGCC ACCAACCTCG TCTCCGCGCT CGCCGACGCG CTGCTCGACT CCATCCCCAT
GGTCGCCATC ACCGGCCAGG TGCCCCGCCG CATGATCGGC ACCGACGCCT TCCAGGAGAC
GCCAATCGTC GAGGTCACCC GCTCAATCAC CAAGCACAAC TACCTCGTCC TCGACATCGA
CGACATCCCC CGCGTCGTGC AGGAGGCGTT CTTCCTCGCC TCCTCTGGCC GACCGGGGCC
GGTGCTCGTC GACATCCCCA AGGACATCCA GCAGCAGATG GCCGTGCCGG TCTGGAACAC
GCCCATGAGT CTGCCGGGGT ACATTGCGCG CCTGCCCAAG CCTCCGGCAA CTGAATTGCT
TGAGCAGGTG CTGCGTCTTG TTGGTGAGTC GAGGCGCCCT GTTCTTTATG TTGGTGGTGG
CTGCGCTGCA TCCGGTGAGG AGCTGTGCCG CTTTGTGGAA ATGACCGGAA TCCCAGTGAC
AACTACTCTG ATGGGCCTTG GCAACTTCCC CAGTGATGAC CCACTGTCTC TGCGCATGCT
TGGTATGCAC GGTACTGTAT ATGCAAATTA TGCAGTGGAT AAGGCCGACC TGTTGCTGGC
GTTTGGTGTG CGGTTCGATG ATCGCGTGAC AGGAAAAATT GAGGCTTTTG CAAGCAGGGC
CAAGATTGTG CACATTGATA TTGATCCAGC TGAGATTGGC AAGAACAAGC AGCCACATGT
GTCCATCTGT GCGGATGTCA AGCTTGCTTT GCAGGGCATG AATGCTCTTC TGGAAGGAAT
CATATCAAAG AAGAGTTTTG ACTTTGGCTC ATGGCACGAT GAGTTGGATC AGCAGAAGAG
GGAATTCCCC CTGGGGTACA AAACTTTCGA TGAGGAGATT CAGCCACAGT ATGCTATCCA
GGTTCTGGAT GAGCTGACGA AAGGGGAGGC CATCATTGCC ACTGGTGTTG GGCAGCACCA
GATGTGGGCG GCACAGTACT ACACTTACAA GCGGCCAAGG CAGTGGTTGT CTTCAGCTGG
TCTTGGGGCT ATGGGATTTG GTTTACCAGC TGCTGCTGGT GCTGCTGTGG CCAACCCAGG
TGTTACAGTT GTTGACATCG ATGGGGATGG CAGCTTCCTC ATGAACATTC AGGAGTTGGC
TATGATCCGC ATTGAGAACC TCCCAGTGAA GGTCTTTGTG CTAAACAACC AACACCTGGG
GATGGTGGTG CAGTGGGAGG ACAGATTCTA CAAGGCCAAC CGAGCACACA CATACTTGGG
GAATCCAGAG AATGAGAGCG AGATATATCC GGATTTCGTG ACGATTGCCA AAGGGTTCAA
CATTCCAGCA GTCCGTGTGA CAAAGAAGAG CGAAGTCCGT GCAGCAATTA AGAAGATGCT
CGAGACTCCA GGGCCGTACC TGTTGGATAT CATTGTCCCG CACCAGGAAC ATGTGTTGCC
TATGATCCCG AGCGGTGGCG CTTTCAAGGA CATGATCCTG GATGGTGATG GCAGAAGGGC
GACACGCGAA TACGATAACA AGCATCAG

>Seq7 [organism=Echinochloa crus-galli]  [isolate=18_WLH] acetolactate synthase (ALS2) gene, partial cds
CTCCTTGCCA CCCTCCCCAA ACCCTCGCGC CGCCTCCGAG ACAGCCGCCG CCACCATGGC
CACGACCGCC GCCGCCGCCG CCACCGCGCT CACCGGCGCC ACCACCGCCG CGCCCAGGCC
GAGGCGCCGC GCTTACTCAG CGTCCGCCCG CCGCGCCGCC CTCGCCGCGC CCATCCGGTG
CTCCGCGGCG TCGCCCGCCG CGCCGACGCC GGCCTTGGCT CCCCCGGCCA CCCCGCTCCG
TCCGTGGGGC CCCACCGAGC CACGCAAGGG CGCCGACATC CTCGTCGAGG CCCTCGAGCG
CTGCGGCGTC CGCGACGTCT TCGCCTACCC CGGCGGCGCC TCCATGGAGA TCCACCAGGC
GCTCACCCGC TCCCCCGTCA TCGCCAACCA CCTCTTCCGC CACGAGCAAG GGGAGGCCTT
CGCCGCCTCC GGGTTCGCGC GCTCGTCCGG CCGCGTCGGC GTCTGCGTCG CCACCTCGGG
CCCCGGCGCC ACCAACCTCG TCTCCGCGCT CGCCGACGCG CTGCTCGACT CCATCCCCAT
GGTCGCCATC ACCGGCCAGG TGCCCCGCCG CATGATCGGC ACCGACGCCT TCCAGGAGAC
GCCAATCGTC GAGGTCACCC GCTCAATCAC CAAGCACAAC TACCTCGTCC TCGACATCGA
CGACATCCCC CGCGTCGTGC AGGAGGCGTT CTTCCTCGCC TCCTCTGGCC GACCGGGGCC
GGTGCTCGTC GACATCCCCA AGGACATCCA GCAGCAGATG GCCGTGCCGG TCTGGAACAC
GCCCATGAGT CTGCCGGGGT ACATTGCGCG CCTGCCCAAG CCTCCGGCAA CTGAATTGCT
TGAGCAGGTG CTGCGTCTTG TTGGTGAGTC GAGGCGCCCT GTTCTTTATG TTGGTGGTGG
CTGCGCTGCA TCCGGTGAGG AGCTGTGCCG CTTTGTGGAG ATGACCGGAA TCCCAGTGAC
AACTACTCTG ATGGGCCTTG GCAACTTCCC CAGTGATGAC CCACTGTCTC TGCGCATGCT
TGGTATGCAC GGTACTGTAT ATGCAAATTA TGCAGTGGAT AAGGCCGACC TGTTGCTGGC
GTTTGGTGTG CGGTTCGATG ATCGCGTGAC AGGAAAAATT GAGGCTTTTG CAAGCAGGGC
CAAGATTGTG CACATTGATA TTGATCCAGC TGAGATTGGC AAGAACAAGC AGCCACATGT
GTCCATCTGT GCGGATGTCA AGCTTGCTTT GCAGGGCATG AATGCTCTTC TGGAAGGAAT
CATATCAAAG AAGAGTTTTG ACTTTGGCTC ATGGCACGAT GAGTTGGATC AGCAGAAGAG
GGAATTCCCC CTGGGGTACA AAACTTTCGA TGAGGAGATT CAGCCACAGT ATGCTATCCA
GGTTCTGGAT GAGCTGACGA AAGGGGAGGC CATCATTGCC ACTGGTGTTG GGCAGCACCA
GATGTGGGCG GCACAGTACT ACACTTACAA GCGGCCAAGG CAGTGGTTGT CTTCAGCTGG
TCTTGGGGCT ATGGGATTTG GTTTACCAGC TGCTGCTGGT GCTGCTGTGG CCAACCCAGG
TGTTACAGTT GTTGACATCG ATGGGGATGG CAGCTTCCTC ATGAACATTC AGGAGTTGGC
TATGATCCGC ATTGAGAACC TCCCAGTGAA GGTCTTTGTG CTAAACAACC AACACCTGGG
GATGGTGGTG CAGTTGGAGG ACAGATTCTA CAAGGCCAAC CGAGCACACA CATACTTGGG
GAATCCAGAG AATGAGAGCG AGATATATCC GGATTTCGTG ATGATTGCCA AAGGATTCAA
CATTCCAGCA GTCCGTGTGA CAAAGAAGAG CGAAGTCCGT GCAGCAATTA AGAAGATGCT
CGAGACTCCA GGGCCGTACC TGTTGGATAT CATTGTCCCG CACCAGGAAC ATGTGTTGCC
TATGATCCCG AGCGGTGGCG CTTTCAAGGA CATGATCCTG GATGGTGATG GCAGAAGGGC
GACACGCGAA TACGATAACA AGCA

>Seq8 [organism=Echinochloa crus-galli]  [isolate=18_WMJ] acetolactate synthase (ALS1) gene, partial cds
CTCCTTGCCA CCCTCCCCAA ACCGTCGCGC CGCCTCCGAG ACAGCCGCCG CCACCATGGC
CACGACCGCC GCCGCCGCCG CCACCGCCGC CACGGCGGCC GCCGCGCTCA CCGGCGCCAC
CACCGCCGCG CCCAGGCCGA GCCGCCGCGG TTACTCCGCG GCGGCCGCCC GCCGCGCCGC
GCCCATCCGG TGCTCCGCGG CGTCGCCGGC CACGGCCACG GCTCCCCCGG CCACCCCGCT
CCGACCGTGG GGCCCCACCG AGCCGCGCAA GGGCGCCGAC ATCCTCGTCG AGGCCCTCGA
GCGCTGCGGC GTCCGCGACG TCTTCGCCTA CCCCGGCGGC GCCTCCATGG AGATCCACCA
GGCGCTCACC CGCTCCCCCG TCATCGCCAA CCACCTCTTC CGCCACGAGC AAGGGGAGGC
CTTCGCCGCC TCCGGGTTCG CGCGCTCGTC CGGCCGCGTC GGCGTCTGCG TCGCCACCTC
GGGCCCCGGC GCCACCAACC TCGTCTCCGC GCTCGCCGAC GCGCTGCTCG ACTCCATCCC
CATGGTCGCC ATCACCGGCC AGGTGCCCCG CCGCATGATC GGCACCGACG CCTTCCAGGA
GACGCCAATC GTCGAGGTCA CCCGCTCCAT CACCAAGCAC AACTACCTCG TCCTCGACAT
CGACGACATC CCCCGCGTCA TACAGGAGGC CTTCTTCCTC GCCTCCTCTG GCCGGCCCGG
GCCGGTGCTC GTCGACATCC CCAAGGACAT CCAGCAGCAG ATGGCCGTGC CGGTCTGGAA
CACGCCCATG AGTCTGCCGG GGTACATTGC GCGCCTGCCC AAGCCTCCGG CAACTGAATT
GCTTGAGCAG GTGCTGCGTC TTGTTGGTGA GTCGCGGCGC CCTGTTCTTT ATGTTGGTGG
TGGTTGCGCT GCATCCGGTG AGGAGCTGCG CCGCTTTGTG GAGATGACCG GAATCCCAGT
GACAACTACT CTAATGGGCC TTGGTAACTT CCCCAGTGAT GATCCACTGT CTCTGCGCAT
GCTTGGTATG CACGGTACTG TATATGCAAA TTATGCAGTG GATAAGGCCG ACCTGTTGCT
GGCATTTGGT GTGCGGTTCG ATGATCGTGT GACAGGGAAA ATTGAGGCTT TCGCAAGCAG
GGCCAAGATT GTGCACATTG ATATTGATCC AGCTGAGATT GGCAAGAACA AGCAGCCACA
TGTGTCCATC TGTGCGGATG TCAAGCTTGC TTTGCAGGGC ATGAATGCTC TTCTGGAAGG
AATCATATCA AAGAAGAGTT TTGACTTTGG CTCATGGCAA GATGAGTTGG ATCAGCAGAA
GAGGGAATTC CCCCTGGGGT ACAAAACTTT CGATGAGGAG ATTCAGCCAC AGTATGCTAT
CCAGGTTCTG GATGAGCTGA CCAAAGGGGA GGCCATCATT GCCACTGGTG TTGGGCAGCA
CCAGATGTGG GCGGCACAGT ACTACACTTA CAAGCGGCCA AGGCAGTGGT TGTCTTCAGC
TGGTCTTGGG GCTATGGGAT TTGGTTTGCC AGCTGCTGCT GGTGCTGCTG TGGCCAACCC
AGGTGTTACA GTTGTTGACA TCGATGGGGA TGGCAGCTTC CTCATGAACA TTCAGGAGTT
GGCTATGATC CGCATCGAGA ACCTCCCAGT GAAGGTCTTT GTGCTAAACA ACCAACACCT
GGGTATGGTG GTGCAGTTGG AGGACAGATT CTACAAGGCC AACAGAGCAC ACACATACTT
GGGGAACCCA GAGAATGAGA GCGAGATATA TCCGGATTTT GTAACGATTG CCAAAGGGTT
CAACATTCCA GCAGTCCGTG TGACAAAGAA GAGCGAAGTA CGTGCAGCAA TCAAGAAGAT
GCTCGAGACT CCAGGGCCGT ACCTGTTGGA TATCATTGTC CCGCACCAGG AACATGTGTT
GCCTATGATC CCGAGCGGTG GCGCTTTCAA GGACATGATC CTGGATGGTG ATGGCAGAAG
GGCGACACGC GAAGTCGATG TCGC

>Seq9 [organism=Echinochloa crus-galli]  [isolate=18_XYCZ] acetolactate synthase (ALS1) gene, partial cds
CTCCTTGCCA CCCTCCCCAA ACCGTCGCGC CGCCTCCGAG ACAGCCGCCG CCACCATGGC
CACGACCGCC GCCGCCGCCG CCACCGCCGC CACGGCGGCC GCCGCGCTCA CCGGCGCCAC
CACCGCCGCG CCCAGGCCGA GCCGCCGCGG TTACTCCGCG GCGGCCGCCC GCCGCGCCGC
GCCCATCCGG TGCTCCGCGG CGTCGCCGGC CACGGCCACG GCTCCCCCGG CCACCCCGCT
CCGACCGTGG GGCCCCACCG AGCCGCGCAA GGGCGCCGAC ATCCTCGTCG AGGCCCTCGA
GCGCTGCGGC GTCCGCGACG TCTTCGCCTA CCCCGGCGGC GCCTCCATGG AGATCCACCA
GGCGCTCACC CGCTCCCCCG TCATCGCCAA CCACCTCTTC CGCCACGAGC AAGGGGAGGC
CTTCGCCGCC TCCGGGTTCG CGCGCTCGTC CGGCCGCGTC GGCGTCTGCG TCGCCACCTC
GGGCCCCGGC GCCACCAACC TCGTCTCCGC GCTCGCCGAC GCGCTGCTCG ACTCCATCCC
CATGGTCGCC ATCACCGGCC AGGTGCCCCG CCGCATGATC GGCACCGACG CCTTCCAGGA
GACGCCAATC GTCGAGGTCA CCCGCTCCAT CACCAAGCAC AACTACCTCG TCCTCGACAT
CGACGACATC CCCCGCGTCA TACAGGAGGC CTTCTTCCTC GCCTCCTCTG GCCGGCCCGG
GCCGGTGCTC GTCGACATCC CCAAGGACAT CCAGCAGCAG ATGGCCGTGC CGGTCTGGAA
CACGCCCATG AGTCTGCCGG GGTACATTGC GCGCCTGCCC AAGCCTCCGG CAACTGAATT
GCTTGAGCAG GTGCTGCGTC TTGTTGGTGA GTCGCGGCGC CCTGTTCTTT ATGTTGGTGG
TGGTTGCGCT GCATCCGGTG AGGAGCTGCG CCGCTTTGTG GAGATGACCG GAATCCCAGT
GACAACTACT CTAATGGGCC TTGGTAACTT CCCCAGTGAT GATCCACTGT CTCTGCGCAT
GCTTGGTATG CACGGTACTG TATATGCAAA TTATGCAGTG GATAAGGCCG ACCTGTTGCT
GGCATTTGGT GTGCGGTTCG ATGATCGTGT GACAGGGAAA ATTGAGGCTT TCGCAAGCAG
GGCCAAGATT GTGCACATTG ATATTGATCC AGCTGAGATT GGCAAGAACA AGCAGCCACA
TGTGTCCATC TGTGCGGATG TCAAGCTTGC TTTGCAGGGC ATGAATGCTC TTCTGGAAGG
AATCATATCA AAGAAGAGTT TTGACTTTGG CTCATGGCAA GATGAGTTGG ATCAGCAGAA
GAGGGAATTC CCCCTGGGGT ACAAAACTTT CGATGAGGAG ATTCAGCCAC AGTATGCTAT
CCAGGTTCTG GATGAGCTGA CCAAAGGGGA GGCCATCATT GCCACTGGTG TTGGGCAGCA
CCAGATGTGG GCGGCACAGT ACTACACTTA CAAGCGGCCA AGGCAGTGGT TGTCTTCAGC
TGGTCTTGGG GCTATGGGAT TTGGTTTGCC AGCTGCTGCT GGTGCTGCTG TGGCCAACCC
AGGTGTTACA GTTGTTGACA TCGATGGGGA TGGCAGCTTC CTCATGAACA TTCAGGAGTT
GGCTATGATC CGCATCGAGA ACCTCCCAGT GAAGGTCTTT GTGCTAAACA ACCAACACCT
GGGTATGGTG GTGCAGTTGG AGGACAGATT CTACAAGGCC AACAGAGCAC ACACATACTT
GGGGAACCCA GAGAATGAGA GCGAGATATA TCCGGATTTT GTAACGATTG CCAAAGGGTT
CAACATTCCA GCAGTCCGTG TGACAAAGAA GAGCGAAGTA CGTGCAGCAA TCAAGAAGAT
GCTCGAGACT CCAGGGCCGT ACCTGTTGGA TATCATTGTC CCGCACCAGG AACATGTGTT
GCCTATGATC CCGAGCGGTG GCGCTTTCAA GGACATGATC CTGGATGGTG ATGGCAGAAG
GGCGACACGC GAAGTCGATG TCGC

>Seq10 [organism=Echinochloa crus-galli]  [isolate=18-YTW] acetolactate synthase (ALS2) gene, partial cds
CTCCTTGCCA CCCTCCCCAA ACCCTCGCGC CGCCTCCGAG ACAGCCGCCG CCACCATGGC
CACGACCGCC GCCGCCGCCG CCACCGCGCT CACCGGCGCC ACCACCGCCG CGCCCAGGCC
GAGGCGCCGC GCTTACTCAG CGTCCGCCCG CCGCGCCGCC CTCGCCGCGC CCATCCGGTG
CTCCGCGGCG TCGCCCGCCG CGCCGACGCC GGCCTTGGCT CCCCCGGCCA CCCCGCTCCG
TCCGTGGGGC CCCACCGAGC CACGCAAGGG CGCCGACATC CTCGTCGAGG CCCTCGAGCG
CTGCGGCGTC CGCGACGTCT TCGCCTACCC CGGCGGCGCC TCCATGGAGA TCCACCAGGC
GCTCACCCGC TCCCCCGTCA TCGCCAACCA CCTCTTCCGC CACGAGCAAG GGGAGGCCTT
CGCCGCCTCC GGGTTCGCGC GCTCGTCCGG CCGCGTCGGC GTCTGCGTCG CCACCTCGGG
CCCCGGCGCC ACCAACCTCG TCTCCGCGCT CGCCGACGCG CTGCTCGACT CCATCCCCAT
GGTCGCCATC ACCGGCCAGG TGCCCCGCCG CATGATCGGC ACCGACGCCT TCCAGGAGAC
GCCAATCGTC GAGGTCACCC GCTCAATCAC CAAGCACAAC TACCTCGTCC TCGACATCGA
CGGCATCCCC CGCGTCGTGC AGGAGGCGTT CTTCCTCGCC TCCTCTGGCC GACCGGGGCC
GGTGCTCGTC GACATCCCCA AGGACATCCA GCAGCAGATG GCCGTGCCGG TCTGGGACAC
GCCCATGAGT CTGCCGGGGT ACATTGCGCG CCTGCCCAAG CCTCCGACAA CTGAATTGCT
TGAGCAGGTG CTGCGTCTTG TTGGTGAGTC GAGGCGCCCT GTTCTTTATG TTAGTGGTGG
CTGCGCTGCA TCCGGTGAGG AGCTGTGCCG CTTTGTGGAG ATGACCGGAA TCCCAGTGAC
AACTACTCTG ATGGGCCTTG GCAACTTCCC CAGTGATGAC CCACTGTCTC TGCGCATGCT
TGGTATGCAC GGTACTGTAT ATGCAAATTA TGCAGTGGAT AAGGCCGACC TGTTGCTGGC
GTTTGGTGTG CGGTTCGATG ATCGCGTGAC AGGAAAAATT GAGGCTTTTG CAAGCAGGGC
CAAGATTGTG CACATTGATA TTGATCCAGC TGAGATTGGC AAGAACAAGC AGCCACATGT
GTCCATCTGT GCGGATGTCA AGCTTGCTTT GCAGGGCATG AATGCTCTTC TGGAAGGAAT
CATATCAAAG AAGAGTTTTG ACTTTGGCTC ATGGCACGAT GAGTTGGATC AGCAGAAGAG
GGAATTCCCC CTGGGGTACA AAACTTTCGA TGAGGAGATT CAGCCACAGT ATGCTATCCA
GGTTCTGGAT GAGCTGACGA AAGGGGAGGC CATCATTGCC ACTGGTGTTG GGCAGCACCA
GATGTGGGCG GCACAGTACT ACACTTACAA GCGGCCAAGG CAGTGGTTGT CTTCAGCTGG
TCTTGGGGCT ATGGGATTTG GTTTACCAGC TGCTGCTGGT GCTGCTGTGG CCAACCCAGG
TGTTACAGTT GTTGACATCG ATGGGGATGG CAGCTTCCTC ATGAACATTC AGGAGTTGGC
TATGATCCGC ATTGAGAACC TCCCAGTGAA GGTCTTTGTG CTAAACAACC AACACCTTGG
GATGGTGGTG CAGTTGGAGG ACAGATTCTA CAAGGCCAAC CGAGCACATA CATACTTGGG
GAACCCAGAT AATGAGAGCG AGATATATCC GGATTTCGTG ACCATTGCCA AAGGTTTTAA
CATTCCAGCG GTCCGTGTGA CAAAGAAGAG CGAAGTACGT GCAGCAATCA AGAAGATGCT
CGAGACTCCA GGGCCATACC TGTTGGATAT CATTGTCCCG CACCAGGAAC ATGTGTTGCC
TATGATCCCG AGCGGTGGCG CTTTCAAGGA CATGATCCTG GATGGTGATG GCAGAAGGGC
GACACGCGAA TTCGATATCG CGCCGCGAGT CCCTC

>Seq11 [organism=Echinochloa crus-galli]  [isolate=18-QZW] acetolactate synthase (ALS2) gene, partial cds

CTCCTTGCCA CCCTCCCCAA ACCCTCGCGC CGCCTCCGAG ACAGCCGCCG CCACCATGGC
CACGACCGCC GCCGCCGCCG CCACCGCGCT CACCGGCGCC ACCACCGCCG CGCCCAGGCC
GAGGCGCCGC GCTTACTCAG CGTCCGCCCG CCGCGCCGCC CTCGCCGCGC CCATCCGGTG
CTCCGCGGCG TCGCCCGCCG CGCCGACGCC GGCCTTGGCT CCCCCGGCCA CCCCGCTCCG
TCCGTGGGGC CCCACCGAGC CACGCAAGGG CGCCGACATC CTCGTCGAGG CCCTCGAGCG
CTGCGGCGTC CGCGACGTCT TCGCCTACCC CGGCGGCGCC TCCATGGAGA TCCACCAGGC
GCTCACCCGC TCCCCCGTCA TCGCCAACCA CCTCTTCCGC CACGAGCAAG GGGAGGCCTT
CGCCGCCTCC GGGTTCGCGC GCTCGTCCGG CCGCGTCGGC GTCTGCGTCG CCACCTCGGG
CCCCGGCGCC ACCAACCTCG TCTCCGCGCT CGCCGACGCG CTGCTCGACT CCATCCCCAT
GGTCGCCATC ACCGGCCAGG TGCCCCGCCG CATGATCGGC ACCGACGCCT TCCAGGAGAC
GCCAATCGTC GAGGTCACCC GCTCAATCAC CAAGCACAAC TACCTCGTCC TCGACATCGA
CGACATCCCC CGCGTCGTGC AGGAGGCGTT CTTCCTCGCC TCCTCTGGCC GACCGGGGCC
GGTGCTCGTC GACATCCCCA AGGACATCCA GCAGCAGATG GCCGTGCCGG TCTGGAACAC
GCCCATGAGT CTGCCGGGGT ACATTGCGCG CCTGCCCAAG CCTCCGGCAA CTGAATTGCT
TGAGCAGGTG CTGCGTCTTG TTGGTGAGTC GAGGCGCCCT GTTCTTTATG TTGGTGGTGG
CTGCGCTGCA TCCGGTGAGG AGCTGTGCCG CTTTGTGGAA ATGACCGGAA TCCCAGTGAC
AACTACTCTG ATGGGCCTTG GCAACTTCCC CAGTGATGAC CCACTGTCTC TGCGCATGCT
TGGTATGCAC GGTACTGTAT ATGCAAATTA TGCAGTGGAT AAGGCCGACC TGTTGCTGGC
GTTTGGTGTG CGGTTCGATG ATCGCGTGAC AGGAAAAATT GAGGCTTTTG CAAGCAGGGC
CAAGATTGTG CACATTGATA TTGATCCAGC TGAGATTGGC AAGAACAAGC AGCCACATGT
GTCCATCTGT GCGGATGTCA AGCTTGCTTT GCAGGGCATG AATGCTCTTC TGGAAGGAAT
CATATCAAAG AAGAGTTTTG ACTTTGGCTC ATGGCACGAT GAGTTGGATC AGCAGAAGAG
GGAATTCCCC CTGGGGTACA AAACTTTCGA TGAGGAGATT CAGCCACAGT ATGCTATCCA
GGTTCTGGAT GAGCTGACGA AAGGGGAGGC CATCATTGCC ACTGGTGTTG GGCAGCACCA
GATGTGGGCG GCACAGTACT ACACTTACAA GCGGCCAAGG CAGTGGTTGT CTTCAGCTGG
TCTTGGGGCT ATGGGATTTG GTTTACCAGC TGCTGCTGGT GCTGCTGTGG CCAACCCAGG
TGTTACAGTT GTTGACATCG ATGGGGATGG CAGCTTCCTC ATGAACATTC AGGAGTTGGC
TATGATCCGC ATTGAGAACC TCCCAGTGAA GGTCTTTGTG CTAAACAACC AACACCTGGG
GATGGTGGTG CAGTGGGAGG ACAGATTCTA CAAGGCCAAC CGAGCACACA CATACTTGGG
GAATCCAGAG AATGAGAGCG AGATATATCC GGATTTCGTG ACGATTGCCA AAGGGTTCAA
CATTCCAGCA GTCCGTGTGA CAAAGAAGAG CGAAGTCCGT GCAGCAATTA AGAAGATGCT
CGAGACTCCA GGGCCGTACC TGTTGGATAT CATTGTCCCG CACCAGGAAC ATGTGTTGCC
TATGATCCCG AGCGGTGGCG CTTTCAAGGA CATGATCCTG GATGGTGATG GCAGAAGGGC
GACACGCGAA TACGATAACA AGCATC
